# Supplementary material for: Sunflower Oil and Cholesterol Nanoemulsion: A Novel Carrier for Micafungin to Combat Multi-Resistant Candida auris
Source: Pathogens. 2024 Jun 28;13(7):549. doi: 10.3390/pathogens13070549 (PMC11279427; doi:10.3390/pathogens13070549)
Supplement: Supplementary file 1 [file pathogens-13-00549-s001.zip]

Archive with 1 entries (1 files):
- pathogens-3046707-supplementary.pdf
